# Supplementary material for: Pressurized Hot Water Extraction of Mangosteen Pericarp and Its Associated Molecular Signatures in Endothelial Cells
Source: Antioxidants (Basel). 2023 Oct 30;12(11):1932. doi: 10.3390/antiox12111932 (PMC10669822; doi:10.3390/antiox12111932)
Supplement: Supplementary file 1 [file antioxidants-12-01932-s001.zip]

Archive with 1 entries (1 files):
- antioxidants-2625874-supplementary.pdf
